# Supplementary material for: Elevation pattern of resource allocation in Picea crassifolia Kom. and its coupling mechanism with soil factors in Helan Mountains, China
Source: AoB Plants. 2025 Oct 13;17(6):plaf058. doi: 10.1093/aobpla/plaf058 (PMC12574673; doi:10.1093/aobpla/plaf058)
Supplement: plaf058_Supplementary_Data [file plaf058_supplementary_data.zip]

Archive with 2 entries (2 files):
- R data.pdf
- RAW DATA.xlsx
