# Supplementary material for: Elevation pattern of resource allocation in Picea crassifolia Kom. and its coupling mechanism with soil factors in Helan Mountains, China
Source: AoB Plants. 2025 Oct 13;17(6):plaf058. doi: 10.1093/aobpla/plaf058 (PMC12574673; doi:10.1093/aobpla/plaf058)
Supplement: plaf058_Supplementary_Data [file plaf058_supplementary_data.zip › RAW DATA.xlsx]

## Sheet: plant
	LOW	MID	HIGH	LOW	MID	HIGH	LOW	MID	HIGH	LOW	MID	HIGH	LOW	MID	HIGH	LOW	MID	HIGH
	C	C	C	N	N	N	P	P	P	C:N	C:N	C:N	C:P	C:P	C:P	N:P	N:P	N:P
LEAF	356.784	380.905	506.533	6.47	3.39667	4.81417	0.4135	0.223	0.46158	55.1444	112.141	105.217	862.839	1708.09	1097.38	15.6469	15.2317	10.4297
--	435.176	401.005	418.09	4.15667	4.74333	3.9275	0.32133	0.22717	0.31508	104.693	84.5408	106.452	1354.28	1765.25	1326.92	12.9357	20.8804	12.465
--	344.724	344.724	470.352	3.555	3.30167	4.16417	0.29217	0.24183	0.30875	96.9687	104.409	112.952	1179.89	1425.46	1523.41	12.1677	13.6526	13.4872
--	368.844	328.643	447.236	5.425	4.33167	5.20167	0.33183	0.18733	0.7045	67.9897	75.8699	85.9794	1111.53	1754.32	634.828	16.3486	23.1228	7.38349
--	417.085	384.925	407.035	4.585	3.84	4.45833	0.3695	0.19583	0.357	90.9674	100.241	91.2976	1128.78	1965.57	1140.15	12.4087	19.6085	12.4883
BRANCH	449.246	427.136	404.02	5.94667	3.425	2.03167	0.48242	0.19408	0.17775	75.5459	124.711	198.861	931.241	2200.78	2272.97	12.3268	17.6471	11.4299
--	417.085	473.367	424.121	4.50833	3.53	0.4	0.31492	0.18775	0.81175	92.5143	134.098	--	1324.43	2521.26	522.477	14.316	18.8016	0.49276
--	475.377	425.126	473.367	3.56	4.10833	3.98833	0.27042	0.25558	0.22792	133.533	103.479	118.688	1757.94	1663.35	2076.93	13.1649	16.0743	17.4991
--	505.528	487.437	469.347	4.59667	4.36	4.96833	0.35942	0.20258	0.64775	109.977	111.798	94.4676	1406.52	2406.11	724.58	12.7892	21.522	7.67014
--	461.307	445.226	425.126	4.22667	3.515	4.27167	0.30425	0.18775	0.25758	109.142	126.665	99.5222	1516.21	2371.38	1650.44	13.8921	18.7217	16.5836
TRUNK	438.191	522.613	500.503	0.46	0.015	0.415	0.02225	0.00525	0.02442	952.589	--	1206.03	19694	99545.3	20498.4	20.6742	2.85714	16.9966
--	476.382	508.543	492.462	0.29667	0.14833	0.32667	0.03075	0.00742	0.02008	1605.78	3428.38	1507.54	15492.1	68567.6	24520.9	9.6477	20	16.2656
--	436.181	494.472	510.553	0.31167	0.34167	0.28167	0.03492	0.03292	0.02008	1399.51	1447.24	1812.61	12492.1	15021.9	25421.7	8.92601	10.3797	14.0249
--	452.261	476.382	512.563	0.13333	0.35667	0.11833	0.01175	0.02658	0.02858	3391.96	1335.65	--	38490.3	17920.3	17932.2	11.3475	13.4169	4.13994
--	484.422	468.342	498.492	0.11833	0.23833	0.22333	0.01175	0.00958	0.00525	4093.71	1965.07	2232.06	41227.4	48870.4	94950.9	10.0709	24.8696	42.5397
FINE ROOTS	414.07	469.347	419.095	2.36583	2.10667	2.84667	0.177	0.13623	0.29523	175.021	222.791	147.223	2339.38	3445.17	1419.54	13.3663	15.4637	9.64209
--	410.05	525.628	423.116	2.6325	2.03167	2.26833	0.23217	0.13407	0.1744	155.765	258.718	186.531	1766.19	3920.65	2426.12	11.3388	15.1541	13.0065
--	406.03	419.095	463.317	3.55083	2.43167	2.34333	0.23217	0.18073	0.26557	114.348	172.349	197.717	1748.87	2318.86	1744.63	15.2943	13.4544	8.8239
--	416.08	411.055	348.744	3.24083	2.06167	2.21	0.2725	0.14257	0.23157	128.387	199.38	157.803	1526.9	2883.25	1506.02	11.893	14.4611	9.54369
--	434.171	439.196	471.357	2.6625	1.95833	2.64	0.1855	0.16807	0.28257	163.069	224.27	178.544	2340.54	2613.22	1668.13	14.3531	11.6521	9.34293
THICK ROOTS	401.005	398.995	407.035	0.57833	1.82333	1.12667	0.05442	0.13042	0.13675	693.38	218.827	361.274	7369.16	3059.39	2976.49	10.6279	13.9808	8.23888
	447.236	372.864	427.136	0.68167	1.57167	1.335	0.02892	0.11775	0.12625	656.092	237.241	319.952	15466.4	3166.58	3383.25	23.5735	13.3475	10.5743
	439.196	427.136	427.136	0.905	2.06167	0.49	0.04592	0.15158	0.03492	485.299	207.18	871.705	9565.07	2817.83	--	19.7096	13.6009	14.0334
	443.216	386.935	423.116	0.29667	1.49833	0.77167	0.00925		0.08158	--	258.243	548.314	--	--	5186.3	32.0721	--	9.45863
	411.055	376.884		0.875	0.94833		0.08625	0.06075		469.777	--		4765.86	6203.86		10.1449	15.6104

## Sheet: soil
NUM	DEPTH	C	pH	BD	N	P	C:N	C:P	N:P	SWC
YC-YS-1-1	10	143.719	7.71	0.311522	1.29	1.28917	111.41	111.482	1.00065	18.483
YC-YS-1-1	20	135.678	7.6	0.41586	1.125	1.593	120.603	85.1716	0.706215	22.0478
YC-YS-1-1	40	153.769	7.54	0.599453	0.846667	0	181.617	125.988	0.693705	29.1579
YC-YS-1-2	10	177.889	7.78	0.673558	1.585	1.24017	112.233	143.44	1.27805	18.9334
YC-YS-1-2	20	151.759	8.11	0.670885	1.25667	1.18133	120.763	128.464	1.06377	23.4472
YC-YS-1-2	40	179.899	8.08	0.704772	1.09333	0.995	164.542	180.804	1.09883	29.7173
YC-YS-1-3	10	173.869	7.91	0.417345	1.355	1.23033	128.317	141.319	1.10133	18.9975
YC-YS-1-3	20	171.859	8.07	0.591207	1.7	1.16167	101.094	147.942	1.46341	23.7211
YC-YS-1-3	40	206.03	7.68	0.587562	1.79833	1.41667	114.567	145.433	1.26941	30.2906
YC-YS-1-4	10	159.799	8.33	0.484081	1.65167	1.1225	96.7501	142.36	1.47142	19.3987
YC-YS-1-4	20	157.789	7.81	0.624613	1.27333	1.1225	123.918	140.569	1.13437	23.8864
YC-YS-1-4	40	175.879	7.93	0.727732	0.863333	0.985333	203.721	178.497	0.876184	30.4027
YC-YS-1-5	10	163.819	7.7	0.406665	1.14167	1.13233	143.491	144.674	1.00824	19.7364
YC-YS-1-5	20	195.98	7.59	0.546854	1.635	1.30883	119.865	149.736	1.2492	24.5347
YC-YS-1-5	40	137.688	7.76	0.582619	1.29	1.27933	106.735	107.625	1.00834	30.8556
YC-YS-2-1	10	206.03	7.98	0.521926	2.53833	1.09317	81.1675	188.471	2.322	18.1797
YC-YS-2-1	20	206.03	8.13	0.571766	0.978333	0.593167	210.593	347.339	1.64934	19.7501
YC-YS-2-1	40	232.161	7.93	0.493104	1.94667	0.946	119.261	245.413	2.05779	25.9674
YC-YS-2-2	10	208.04	7.76	0.525641	2.02083	1.16658	102.948	178.333	1.73227	18.4191
YC-YS-2-2	20	212.06	7.98	0.509832	1.3475	1.85275	157.373	114.457	0.727297	20.8566
YC-YS-2-2	40	214.07	8.14	0.517469	0.115833	0.8724	#VALUE!	245.381	0.132775	26.6571
YC-YS-2-3	10	173.869	7.78	0.449716	0.2625	1.09792	662.359	158.363	0.239089	18.4295
YC-YS-2-3	20	187.94	7.85	0.466323	0.245833	1.24492	764.5	150.966	0.19747	21.2216
YC-YS-2-3	40	167.839	8.05	0.514364	1.1175	1.09792	150.192	152.871	1.01784	27.9672
YC-YS-2-4	10	171.859	8	0.718911	1.33083	1.10775	129.137	155.143	1.20138	18.4381
YC-YS-2-4	20	212.06	7.91	0.525581	1.2825	1.19592	165.349	177.32	1.0724	21.2248
YC-YS-2-4	40	165.829	8.15	0.59454	0.1325	0.78425	1251.54	211.449	0.168951	28.0335
YC-YS-2-5	10	145.729	7.83	0.572243	0.9375	1.03908	155.444	140.247	0.902238	18.4443
YC-YS-2-5	20	191.96	7.78	0.648985	1.2325	1.03908	155.748	z	1.18614	21.5881
YC-YS-2-5	40	165.829	8	0.758402	1.5775	0.823417	105.121	201.392	1.9158	28.964
YC-YS-3-1	10	169.849	8.47	0.449231	0.000833333	1.39208	203819	122.011	0.000598623	16.3798
YC-YS-3-1	20	149.749	8.11	0.405216	0.444167	1.01942	337.145	146.897	0.435707	18.0749
YC-YS-3-1	40	125.628	7.96	0.581895	1.4625	1.16658	85.8996	107.689	1.25366	22.6835
YC-YS-3-2	10	85.4271	8.16	0.475818	0.755833	1.24492	113.024	68.6208	0.607136	16.9506
YC-YS-3-2	20	125.628	8.14	0.623138	0.0175	0.872417	7178.75	144	0.0200592	19.2797
YC-YS-3-2	40	115.578	8.04	0.595676	0.3125	1.06858	369.849	108.16	0.292443	24.0442
YC-YS-3-3	10	135.678	7.65	0.59961	1.8475	1.245	73.4389	108.979	1.48394	17.1488
YC-YS-3-3	20	103.518	8.12	0.688511	1.48583	0.882333	69.6697	117.323	1.68398	19.4446
YC-YS-3-3	40	113.568	8.21	0.755483	1.28917	0.862667	88.094	131.647	1.4944	24.2953
YC-YS-3-4	10	131.658	7.03	0.517115	1.65083	1.12733	79.7526	116.787	1.46437	17.5705
YC-YS-3-4	20	101.508	7.86	0.702479	1.46917	1.21567	69.0919	83.4995	1.20853	19.5217
YC-YS-3-4	40	113.568	7.7	0.70184	1.0425	0.764667	108.938	148.519	1.36334	25.4962
YC-YS-3-5	10	119.598	8.04	0.704926	0.714167	0.941167	167.465	127.074	0.75881	18.0153
YC-YS-3-5	20	105.528	8.06	0.571868	1.19083	0.715667	88.6166	147.454	1.66395	19.7497
YC-YS-3-5	40	119.598	8.1	0.787185	1.35417	0.686167		174.299	1.97352	25.5264
